# Supplementary material for: Single-Cell RNA Sequencing, Cell Communication, and Network Pharmacology Reveal the Potential Mechanism of Senecio scandens Buch.-Ham in Hepatocellular Carcinoma Inhibition
Source: Pharmaceuticals (Basel). 2024 Dec 18;17(12):1707. doi: 10.3390/ph17121707 (PMC11676315; doi:10.3390/ph17121707)
Supplement: Supplementary file 1 [file pharmaceuticals-17-01707-s001.zip]

Archive with 1 entries (1 files):
- pharmaceuticals-3332073-supplementary.pdf
